# Supplementary material for: Genetic Spectrum of Hemoglobinopathies in Reproductive-Age Individuals from a Hospital-Based Cohort in Guangdong, China: A 7-Year Retrospective Analysis
Source: Biomedicines. 2026 Jun 11;14(6):1326. doi: 10.3390/biomedicines14061326 (PMC13296744; doi:10.3390/biomedicines14061326)
Supplement: Supplementary file 1 [file biomedicines-14-01326-s001.zip]

Archive with 1 entries (1 files):
- biomedicines-4335379-supplementary.pdf
